# Supplementary material for: Deep Eutectic Solvent Formulations and Alginate-Based Hydrogels as a New Partnership for the Transdermal Administration of Anti-Inflammatory Drugs
Source: Pharmaceutics. 2022 Apr 10;14(4):827. doi: 10.3390/pharmaceutics14040827 (PMC9031671; doi:10.3390/pharmaceutics14040827)
Supplement: Supplementary file 1 [file pharmaceutics-14-00827-s001.zip]

Archive with 1 entries (1 files):
- pharmaceutics-1646792-supplementary.pdf
